# Supplementary material for: Impact of Universal Screening for HDV in HBV‐Infected Patients on Chronic HDV Detection Rate in Israel
Source: J Viral Hepat. 2025 Jun 11;32(7):e70046. doi: 10.1111/jvh.70046 (PMC12153417; doi:10.1111/jvh.70046)
Supplement: Supplementary file 3 — Table S1. Region of birth and HDV endemicity for all patients evaluated in the study. HDV, Hepatitis delta virus. [file JVH-32-0-s001.xlsx]

## Sheet: Sheet1
Region	High HDV Endemicity Region	Country	# of patients	# of patients in the region	Percentage
Israel	No	Israel	298	298	0.39159
Western Europe	No	Spain	1	3	0.00394218
		France	2
Former USSR and Eastern Europe	Yes	Uzbekistan	14	207	0.272011
		Ukraine	24
		Azerbaijan	5
		Estonia	1
		Belarus	2
		USSR	110
		Georgia	2
		Tajikistan	2
		Turkmenistan	4
		Latvia	1
		Moldova	8
		Poland	2
		Kazakhstan	2
		Kyrgystan	1
		Romania	6
		Russia	23
Middle East (apart from Israel)	Yes	Palastinian Territories	3	18	0.0236531
		Jordan	1
		Iraq	1
		Iran	5
		Gaza & Sinai	8
South-East Asia	Yes	Vietnam	1	7	0.00919842
		Laos	1
		Thailand	5
India	No	India	4	4	0.00525624
North Africa	No	Algeria	1	118	0.155059
		Tunis	32
		Lybia	2
		Egypt	1
		Morroco	82
Africa (West and Horn of Africa)	Yes	Arithrea	6	74	0.0972405
		Ethiopia	60
		Gana	2
		Liberia	1
		Sudan	5
South America and Caribbean (non-Amazonia basin)	No	Argentina	2	4	0.00525624
		Brazil	1
		Jamiaca	1
Unknown	No	Unknown	11	28	0.0367937
		Blanks	17
Sum			761	761	1
